# Supplementary material for: Biomarkers of endothelial activation and inflammation in dogs with organ dysfunction secondary to sepsis
Source: Front Vet Sci. 2023 Jul 13;10:1127099. doi: 10.3389/fvets.2023.1127099 (PMC10372490; doi:10.3389/fvets.2023.1127099)
Supplement: Supplementary file 1 [file Table_1.XLSX]

## Sheet: Sheet1
Group	Subject ID	Age (years)	Canine Breed Category	Canine Breeds	Sex	Body weight (kilograms)
Sepsis	P1	6.4	Pure bred	Golden Retriever	Female, spayed	32
Sepsis	P3	7.2	Pure bred	Bernese Mountain Dog	Female, spayed	35
Sepsis	P5	12.1	Pure bred	Jack Russell Terrier	Male, neutered	7.1
Sepsis	P6	12.7	Pure bred	Weimaraner	Male, neutered	40.7
Sepsis	P7	6.6	Pure bred	Bull Terrier	Male, intact	40.2
Sepsis	P8	7.6	Pure bred	Rottweiler	Male, intact	45.2
Sepsis	P9	6	Pure bred	Labrador Retriever	Female, spayed	24.1
Sepsis	P10	4.2	Pure bred	Dachshund (Smooth-Haired)	Female, spayed	9
Sepsis	M1	5.9	Pure bred	Staffordshire Bull Terrier	Female, intact	20.9
Sepsis	M2	11.2	Pure bred	Labrador Retriever	Male, neutered	34
Sepsis	M3	13.2	Pure bred	Pomeranian	Male, neutered	8.2
Sepsis	M4	5.4	Pure bred	Spaniel (American Cocker)	Male, neutered	13.9
Sepsis	M5	10.5	Pure bred	Golden Retriever	Female, spayed	27
Sepsis	M6	15.9	Pure bred	Australian Terrier	Male, neutered	9.6
Sepsis	M7	3.2	Pure bred	Staffordshire Bull Terrier	Female, spayed	25
Sepsis	M9	6.5	Pure bred	Poodle (Standard)	Male, neutered	29.1
Sepsis	M10	10.5	Pure bred	Pointer	Female, intact	30
Sepsis	M11	5.5	Pure bred	American Staffordshire Terrier	Male, intact	38.8
Control	C1	0.7	Pure bred	Pointer	Female, intact	19
Control	C2	6.5	Mixed breed		Male, neutered	37
Control	C3	6.7	Mixed breed		Female, spayed	13.1
Control	C4	5.9	Pure bred	Dachshund (Miniature Smooth-Haired)	Male, neutered	10.2
Control	C5	3.3	Pure bred	German Shorthaired Pointer	Male, neutered	31.5
Control	C6	5	Pure bred	Dalmatian	Female, spayed	24
Control	C7	1.2	Mixed breed		Female, spayed	11.5
Control	C8	9	Mixed breed		Female, spayed	25.6
Control	C9	4	Mixed breed		Male, neutered	24.5
Control	C10	9	Mixed breed		Female, spayed	28.8
Control	C11	11	Pure bred	Jack Russell Terrier	Female, spayed	6.06
Control	C12	8	Pure bred	Cairn Terrier	Female, spayed	7.4
Control	C13	2.1	Mixed breed		Female, spayed	30.4
Control	C14	4.2	Pure bred	Golden Retriever	Female, spayed	28
Control	C15	5.2	Mixed breed		Female, spayed	7.6
Control	C16	8.8	Pure bred	German Shorthaired Pointer	Male, neutered	34.2
Control	C17	3.8	Pure bred	German Shorthaired Pointer	Female, intact	34.1
Control	C18	4.2	Pure bred	Border Collie	Male, neutered	18.3
Control	C19	5.5	Mixed breed		Female, spayed	9.6
Control	C20	5.5	Mixed breed		Male, neutered	28.4
